# Supplementary material for: EZH1/2 Inhibitors Favor ILC3 Development from Human HSPC-CD34+ Cells
Source: Cancers (Basel). 2021 Jan 16;13(2):319. doi: 10.3390/cancers13020319 (PMC7830003; doi:10.3390/cancers13020319)
Supplement: Supplementary file 1 [file cancers-13-00319-s001.zip]

Archive with 8 entries (6 files):
- cancers-1043385-SI/
- cancers-1043385-SI/Figure S1 Damele et al..pdf
- cancers-1043385-SI/Figure S2 Damele et al..pdf
- cancers-1043385-SI/Figure S3 Damele et al. .pdf
- cancers-1043385-SI/__MACOSX/
- cancers-1043385-SI/__MACOSX/._Figure S1 Damele et al..docx
- cancers-1043385-SI/__MACOSX/._Figure S2 Damele et al..docx
- cancers-1043385-SI/__MACOSX/._Figure S3 Damele et al. .docx
